# Supplementary material for: Association between hyperuricemia and all-cause mortality in people taken Statins: a retrospective cohort study
Source: Front Pharmacol. 2025 Feb 19;16:1533709. doi: 10.3389/fphar.2025.1533709 (PMC11883159; doi:10.3389/fphar.2025.1533709)
Supplement: Supplementary file 1 [file Table1.xlsx]

## Sheet: Sheet1
	Statin	Simvastatin	Lovastatin	Atorvastatin	Fluvastatin	Pitavastatin	Pravastatin	Rosuvastatin	P-value
	Age	65.3 ± 11.5	66.2 ± 10.7	64.8 ± 11.1	60.4 ± 22.7	60.3 ± 10.5	64.0 ± 10.9	63.0 ± 11.1	0.075
	Gender								0.118
	male	520 (67.8%)	100 (63.3%)	459 (69.8%)	4 (80.0%)	3 (42.9%)	118 (60.2%)	116 (69.5%)
	Female	247 (32.2%)	58 (36.7%)	199 (30.2%)	1 (20.0%)	4 (57.1%)	78 (39.8%)	51 (30.5%)
	Number of medicines taken								0.169
	≤5	481 (62.7%)	90 (57.0%)	391 (59.4%)	2 (40.0%)	6 (85.7%)	124 (63.3%)	90 (53.9%)
	5-10	223 (29.1%)	54 (34.2%)	227 (34.5%)	2 (40.0%)	1 (14.3%)	60 (30.6%)	67 (40.1%)
	>10	63 (8.2%)	14 (8.9%)	40 (6.1%)	1 (20.0%)	0 (0.0%)	12 (6.1%)	10 (6.0%)
	Days taken statin								0.069
	Low	180 (23.5%)	33 (20.9%)	189 (28.7%)	1 (20.0%)	4 (57.1%)	58 (29.6%)	45 (26.9%)
	Middle	303 (39.5%)	73 (46.2%)	245 (37.2%)	3 (60.0%)	3 (42.9%)	80 (40.8%)	57 (34.1%)
	High	284 (37.0%)	52 (32.9%)	224 (34.0%)	1 (20.0%)	0 (0.0%)	58 (29.6%)	65 (38.9%)
	Congestive heart failure								0.514
	Yes	66 (8.6%)	13 (8.2%)	64 (9.7%)	0 (0.0%)	0 (0.0%)	17 (8.7%)	23 (13.8%)
	No	697 (90.9%)	143 (90.5%)	591 (89.8%)	5 (100.0%)	7 (100.0%)	178 (90.8%)	141 (84.4%)
	Don‘t know	4 (0.5%)	2 (1.3%)	3 (0.5%)	0 (0.0%)	0 (0.0%)	1 (0.5%)	3 (1.8%)
	Coronary heart disease								0.446
	Yes	127 (16.6%)	25 (15.8%)	129 (19.6%)	1 (20.0%)	1 (14.3%)	30 (15.3%)	39 (23.4%)
	No	630 (82.1%)	133 (84.2%)	521 (79.2%)	4 (80.0%)	6 (85.7%)	165 (84.2%)	128 (76.6%)
	Don‘t know	10 (1.3%)	0 (0.0%)	8 (1.2%)	0 (0.0%)	0 (0.0%)	1 (0.5%)	0 (0.0%)
	Angina/angina pectoris								0.644
	Yes	64 (8.3%)	17 (10.8%)	60 (9.1%)	0 (0.0%)	0 (0.0%)	13 (6.6%)	22 (13.2%)
	No	695 (90.6%)	140 (88.6%)	594 (90.3%)	5 (100.0%)	7 (100.0%)	182 (92.9%)	145 (86.8%)
	Don‘t know	8 (1.0%)	1 (0.6%)	4 (0.6%)	0 (0.0%)	0 (0.0%)	1 (0.5%)	0 (0.0%)
	Heart attack								0.751
	Yes	119 (15.5%)	23 (14.6%)	117 (17.8%)	1 (20.0%)	1 (14.3%)	26 (13.3%)	36 (21.6%)
	No	648 (84.5%)	135 (85.4%)	540 (82.1%)	4 (80.0%)	6 (85.7%)	170 (86.7%)	131 (78.4%)
	Don‘t know	0 (0.0%)	0 (0.0%)	1 (0.2%)	0 (0.0%)	0 (0.0%)	0 (0.0%)	0 (0.0%)
	Stroke								0.678
	Yes	64 (8.3%)	13 (8.2%)	63 (9.6%)	1 (20.0%)	0 (0.0%)	25 (12.8%)	15 (9.0%)
	No	703 (91.7%)	145 (91.8%)	593 (90.1%)	4 (80.0%)	7 (100.0%)	171 (87.2%)	152 (91.0%)
	Don‘t know	0 (0.0%)	0 (0.0%)	2 (0.3%)	0 (0.0%)	0 (0.0%)	0 (0.0%)	0 (0.0%)
	Arthritis								0.976
	Yes	399 (52.0%)	82 (51.9%)	317 (48.2%)	2 (40.0%)	3 (42.9%)	104 (53.1%)	80 (47.9%)
	No	367 (47.8%)	76 (48.1%)	340 (51.7%)	3 (60.0%)	4 (57.1%)	92 (46.9%)	87 (52.1%)
	Don‘t know	1 (0.1%)	0 (0.0%)	1 (0.2%)	0 (0.0%)	0 (0.0%)	0 (0.0%)	0 (0.0%)
	Gout								NA
	Yes	82 (11.9%)	16 (12.3%)	60 (10.6%)	0 (%)	0 (0.0%)	17 (9.2%)	16 (9.8%)
	No	606 (88.0%)	114 (87.7%)	504 (89.2%)	0 (%)	7 (100.0%)	168 (90.8%)	147 (90.2%)
	Don‘t know	1 (0.1%)	0 (0.0%)	1 (0.2%)	0 (%)	0 (0.0%)	0 (0.0%)	0 (0.0%)
	Ethnicity								0.016
	Mexican American	62 (8.1%)	17 (10.8%)	67 (10.2%)	0 (0.0%)	0 (0.0%)	20 (10.2%)	21 (12.6%)
	Other Hispanic	62 (8.1%)	12 (7.6%)	36 (5.5%)	0 (0.0%)	2 (28.6%)	10 (5.1%)	17 (10.2%)
	Non-Hispanic White	482 (62.8%)	92 (58.2%)	370 (56.2%)	4 (80.0%)	3 (42.9%)	114 (58.2%)	84 (50.3%)
	Non-Hispanic Black	126 (16.4%)	30 (19.0%)	126 (19.1%)	1 (20.0%)	1 (14.3%)	43 (21.9%)	30 (18.0%)
	Other Race	35 (4.6%)	7 (4.4%)	59 (9.0%)	0 (0.0%)	1 (14.3%)	9 (4.6%)	15 (9.0%)
